# Supplementary material for: Carbon Nitride Nanosheets as an Adhesive Layer for Stable Growth of Vertically-Ordered Mesoporous Silica Film on a Glassy Carbon Electrode and Their Application for CA15-3 Immunosensor
Source: Molecules. 2024 Sep 12;29(18):4334. doi: 10.3390/molecules29184334 (PMC11434449; doi:10.3390/molecules29184334)
Supplement: Supplementary file 1 [file molecules-29-04334-s001.zip]

Archive with 1 entries (1 files):
- molecules-3080575-supplementary.pdf
